# Supplementary material for: Predicting the Higher Energy Need for Effective Defibrillation Using Machine Learning Based on an Animal Model
Source: J Clin Med. 2025 May 30;14(11):3879. doi: 10.3390/jcm14113879 (PMC12156191; doi:10.3390/jcm14113879)
Supplement: Supplementary file 1 [file jcm-14-03879-s001.zip]

Archive with 1 entries (1 files):
- jcm-3618097-supplementary.pdf
